# Supplementary material for: Polysaccharides From Abrus cantoniensis Hance Modulate Intestinal Microflora and Improve Intestinal Mucosal Barrier and Liver Oxidative Damage Induced by Heat Stress
Source: Front Vet Sci. 2022 Apr 4;9:868433. doi: 10.3389/fvets.2022.868433 (PMC9013755; doi:10.3389/fvets.2022.868433)
Supplement: Supplementary Figure 1 — Experiment design. [file Data_Sheet_1.zip]

Archive with 5 entries (5 files):
- Supplementary Figure 1. Experiment design .tif
- Supplementary Figure 2. Rarefaction curve.pdf
- Supplementary Figure 3. Shannon-Wiener.pdf
- Table S1. Ingredients of the experimental diets.docx
- Table. S2.Comparison of dominant bacteria abundance.xlsx
