# Supplementary material for: Polysaccharides From Abrus cantoniensis Hance Modulate Intestinal Microflora and Improve Intestinal Mucosal Barrier and Liver Oxidative Damage Induced by Heat Stress
Source: Front Vet Sci. 2022 Apr 4;9:868433. doi: 10.3389/fvets.2022.868433 (PMC9013755; doi:10.3389/fvets.2022.868433)
Supplement: Supplementary Figure 1 — Experiment design. [file Data_Sheet_1.zip › Table. S2.Comparison of dominant bacteria abundance.xlsx]

## Sheet: Sheet1
Table.S2. Abundances of dominant species at phyla, family and genus levels.
Differential microbial species	NHS	HS	HS_ACP
p-Firmicutes	0.48±0.06b	0.60±0.03a	0.56±0.15ab
p-Bacteroidetes	0.37±0.07	0.37±0.03	0.4±0.16
f-Ruminococcaceae	0.08±0.02	0.14±0.06	0.13±0.13
f-Rikenellaceae	0.08±0.03b	0.2±0.05a	0.09±0.04b
f-Barnesiellaceae	0.15±0.1a	0.01±0.01b	0.11±0.08a
g-Bacteroides	0.13±0.05	0.16±0.04	0.19±0.08
g-Alistipes	0.07±0.02b	0.14±0.05a	0.08±0.05b
g-Barnesiella	0.14±0.1a	0.06±0.01b	0.1±0.07a
Table. S2. Data are expressed as mean ± SD. The effect of treatment was statistically different at
P< 0.05. Different letters indicate the significant difference between treatments.
